# Supplementary material for: Difficulty in inferring microbial community structure based on co-occurrence network approaches
Source: BMC Bioinformatics. 2019 Jun 13;20:329. doi: 10.1186/s12859-019-2915-1 (PMC6567618; doi:10.1186/s12859-019-2915-1)
Supplement: Supplementary file 2 — R source codes for generating datasets and for evaluating co-occurrence network performance. (ZIP 5 kb) [file 12859_2019_2915_MOESM2_ESM.zip]

Archive with 10 entries (7 files):
- additional_file_2/
- additional_file_2/example.R
- __MACOSX/
- __MACOSX/additional_file_2/
- __MACOSX/additional_file_2/._example.R
- additional_file_2/generateM_specific_type.R
- __MACOSX/additional_file_2/._generateM_specific_type.R
- additional_file_2/README.txt
- __MACOSX/additional_file_2/._README.txt
- __MACOSX/._additional_file_2
