# Supplementary material for: Difficulty in inferring microbial community structure based on co-occurrence network approaches
Source: BMC Bioinformatics. 2019 Jun 13;20:329. doi: 10.1186/s12859-019-2915-1 (PMC6567618; doi:10.1186/s12859-019-2915-1)
Supplement: Supplementary file 2 — R source codes for generating datasets and for evaluating co-occurrence network performance. (ZIP 5 kb) [file 12859_2019_2915_MOESM2_ESM.zip › additional_file_2/README.txt]

#####################################################################
# Supplementary material for
# ``Difficulty in inferring microbial community structure
#   based on co-occurrence network approaches``
#
# R source codes for generating datasets
# and for evaluating co-occurrence network performance
#
# Contact:
# Kazuhiro Takemoto (takemoto@bio.kyutech.ac.jp)
#####################################################################

* example.R: An example R source code for generating datasets and for evaluating co-occurrence network performance

* generateM_specific_type.R: ``generateM_specific_type`` function for generating an interaction matrix is defined in this script.
